# Supplementary material for: The Integrated Stress Response Is Tumorigenic and Constitutes a Therapeutic Liability in Somatotroph Adenomas
Source: Int J Mol Sci. 2022 Oct 28;23(21):13067. doi: 10.3390/ijms232113067 (PMC9653568; doi:10.3390/ijms232113067)
Supplement: Supplementary file 1 [file ijms-23-13067-s001.zip]

Archive with 1 entries (1 files):
- ijms-1918328-supplementary.pdf
